# Supplementary material for: Global Health Research on Refugees and Other Forcibly Displaced Populations: A Bibliometric Analysis from 2000 to 2024
Source: Int J Environ Res Public Health. 2026 Jul 1;23(7):864. doi: 10.3390/ijerph23070864 (PMC13410235; doi:10.3390/ijerph23070864)
Supplement: Supplementary file 1 [file ijerph-23-00864-s001.zip]

Archive with 1 entries (1 files):
- ijerph-4256460-supplementary.pdf
